# Supplementary material for: Molecular Characterization of Small Ruminant Lentiviruses in Sheep and Goats: A Systematic Review
Source: Animals (Basel). 2024 Dec 8;14(23):3545. doi: 10.3390/ani14233545 (PMC11640545; doi:10.3390/ani14233545)
Supplement: Supplementary file 1 [file animals-14-03545-s001.zip]

Archive with 6 entries (6 files):
- Table S1.pdf
- Table S2.pdf
- Table S3.pdf
- Table S4.pdf
- Table S5.pdf
- Table S6.xlsx
