# Supplementary material for: Molecular Characterization of Small Ruminant Lentiviruses in Sheep and Goats: A Systematic Review
Source: Animals (Basel). 2024 Dec 8;14(23):3545. doi: 10.3390/ani14233545 (PMC11640545; doi:10.3390/ani14233545)
Supplement: Supplementary file 1 [file animals-14-03545-s001.zip › Table S6.xlsx]

## Sheet: Foglio1
2023 REASEARCH			Sequencing and phylogenetic analysis software
N°	Authors	Year	ABySS	AUP	BEAST	BioEdit	BLAST	CONSED	CONSENSE	CHROMAS	CLC Genomics Workbench	Clustal	DDJB Website	DENDROSCOPE	DNADIST	DNAPARS	DNAStar	FAST DNA ML	FigTree	GeneDoc	Geneious	GeneJockey	Genetics Computer Group (University of Wisconsin)	GeneWorks	GLUE	ILLUMINA	IQTree	MACVector	MAFFT	MEGA	Mesquite	METREE	ModelTest	MrBayes	MUSCLE	NEIGHBOR	Pacific Biosciences	PAML	PAUP	PCGene	PHRAP	PHRED	Phylip	PHYML	PileUP	PolyPHRED	PROPARS	PROTDIST	Puzzle
1	Acevedo Jiménez et al	2021																			11.1.4
2	Adedeji et al	2013										W
3	Angelopoulou et al	2005				5.0.9						W																															3.6b
4	Arcangeli C. et al.	2022			1.8.4	7						W							1.4.0											X
5	Barros et al	2004										W 1.6											Wisconsin Sequence Analysis Package of the Genetics Computer Group																										2.3
6	Bartak et al	2018																												7
7	Bazzucchi M. et al.	2021			1.8.4	7.0						X					15		1.4.0											X
8	Bertolotti L. et al.	2011
9	Blatti-Cardinaux et al.	2016															5				8.1.7
10	Braz et al.	2022				7.2.6																								X
11	Cardinaux et al.	2013										W					5													5
12	Castro et al	1999										V										II		2.0
13	Cecco et al	2022																												6
14	Chassalevris T. et al.	2020																												7
15	Chebloune et al	1996
16	Clawson et al	2015																										12.0.6																		6.10
17	Colitti B. et al.	2019																			11.1.2
18	de Azevedo et al	2019																												7
19	De la Luz-Armendariz et al	2021										W																		6
20	De Martin et al	2019																			10.2.6
21	Deubelbeiss et al	2014										2.0.3					5													5.1
22	Dickey et al	2021																			11.1.5
23	Elfahal et al	2010										W
24	Feitosa et al	2010																												4
25	Fras et al	2013										W																		5.0
26	Gayo et al	2018																												7.0.21
27	Germain et al	2008										W 1.8																		3.1
28	Germain and Valas	2006										W 1.8
29	Giammarioli et al	2011										X 2.0																		4.0
30	Gil et al.	2006								1.45		W								Multiple Sequence Alignment Editor 7 Shading Utility v2.6.002
31	Gjerset et al	2007																												2.1
32	Gjerset et al	2009																												4																			TreePuzzle
33	Gjerset et al	2006																												2.1																			TreePuzzle
34	Glaria et al	2009										X
35	Glaria et al	2012										X
36	Gomez-Lucia et al	2013										W2
37	González Méndez et al	2020																	1.4.3
38	Grego et al	2005								2.0		X
39	Grego E. et al.	2007										W																						3.1.1					4.0b10
40	Grego et al	2002								2.0		X
41	Gufler et al	2008				7.0						W																		2.1
42	Hasegawa et al	2016
43	Herrmann et al	2004										W																											4.0
44	Herrmann-Hoesing et al	2010
45	Karr et al	1996
46	Kokawa et al	2017									6.5.1																			5.2.2
47	Kuhar et al	2013																												5
48	Kuhar et al	2013																												4														3
49	Kuzmak et al	2007										X								2.1.00
50	Laamanen et al	2007										X																		3.1
51	Leroux et al	1995											V
52	L'Homme et al	2015																												6
53	L'Homme et al	2011				7.0.9.0																								4.1																			TreePuzzle
54	Marinho et al	2018																												7
55	Mendiola et al	2019										w									11.0.4
56	Michiels et al	2020																												7				3.2.2
57	Molaee V. et al.	2020								ChromasPro																				7
58	Mosa et al	2022																												6.0
59	Muz et al	2013				7.0.5.3																								5.1
60	Mwaengo et al	1997										W																															3.5c
61	Oguma et al	2013																												5
62	Olech et al	2021										W																		6
63	Olech and Kuzmak	2019																			Pro 5.3									6
64	Olech and Kuzmak	2020																			Pro 5.3									6
65	Olech et al	2021																			Pro 5.3									6
66	Olech et al	2022																			Pro 5.3									7
67	Olech et al	2022																			Pro 5.3									6
68	Olech et al	2019																			Pro 5.3									6
69	Olech et al	2012										W 1.8																		5
70	Olech et al	2018																			Pro 5.3									6
71	Padiernos et al	2015																												5
72	Panei et al	2017																												4.0
73	Park et al	2010
74	Pisoni et al	2006										W																		2.1													3.6b
75	Pisoni et al	2007										W																		2.1
76	Pisoni et al	2010										W																		2.1
77	Pisoni et al	2007										W																		2.1
78	Pisoni et al	2005				7.0						W																		2.1													3.6b
79	Ramirez et al	2013
80	Ramirez et al	2011
81	Ravazzolo et al	2001										W																											4.0
82	Reina et al	2010										X
83	Reina et al	2009																																3.1.2
84	Reina et al	2009		4.0b10																													3.7	3.1.1
85	Reina et al	2006										X
86	Rolland M. et al.	2002										W
87	Santry et al	2013										W								R6										5
88	Schaer et al	2022																			Prime 2020.2.4									X
89	Shah et al	2004a										W																7.0											4.0 Beta 10
90	Shah et al	2004b										7.0																7.0											4.0 Beta 10
91	Sider et al	2013												3.1.0														12.0.6															3.69
92	Valas et al	2000										W
93	Valas et al.	1997										W 1.6
94	Workman et al.	2018																			11.1.4
95	Workman et al.	2017																			Software suite 9.1.7																RSII sequencing
96	Wu et al.	2022																	1.4.4								1.6.12		7
97	Zanoni	1998										W
98	Zhao et al.	2021															7.1.0
2024 RESEARCH
1	Carrozza et al	2023
2	Kolbasova et al	2023
4	Olech et al	2023																			Pro 5.3									6
5	Olech and Kuzmak	2023																												6
6	Persson et al	2023																												X
7	Sait and Ince	2023																												X
8	Wang et al	2023																											7	X
[truncated: 24 more columns]
